# Supplementary material for: Luminous Upconverted Nanoparticles as High-Sensitivity Optical Probes for Visualizing Nano- and Microplastics in Caenorhabditis elegans
Source: Sensors (Basel). 2025 May 24;25(11):3306. doi: 10.3390/s25113306 (PMC12157050; doi:10.3390/s25113306)
Supplement: Supplementary file 1 [file sensors-25-03306-s001.zip]

Archive with 1 entries (1 files):
- sensors-3612019-supplementary.pdf
